# Supplementary material for: Sensitive Identification of Microcystin-LR via a Reagent-Free and Reusable Electrochemical Biosensor Using a Methylene Blue-Labeled Aptamer
Source: Biosensors (Basel). 2022 Jul 22;12(8):556. doi: 10.3390/bios12080556 (PMC9332554; doi:10.3390/bios12080556)
Supplement: Supplementary file 1 [file biosensors-12-00556-s001.zip]

Archive with 1 entries (1 files):
- biosensors-1740198-supplementary.pdf
